# Supplementary material for: The Influence of Water Deficit on Dehydrin Content in Callus Culture Cells of Scots Pine
Source: Plants (Basel). 2024 Sep 30;13(19):2752. doi: 10.3390/plants13192752 (PMC11479203; doi:10.3390/plants13192752)
Supplement: Supplementary file 1 [file plants-13-02752-s001.zip]

Archive with 13 entries (13 files):
- Figure S1.jpg
- Figure S2.jpg
- Figure S3.jpg
- Figure S4.jpg
- Figure S5.jpg
- Figure S6.jpg
- Table S1 Suppl.pdf
- Table S2 Suppl.pdf
- Table S3 Suppl.pdf
- Table S4 Suppl.pdf
- Table S5 Suppl.pdf
- Table S6 Suppl.pdf
- Table S7 Suppl.pdf
